# Supplementary material for: Surveillance along the Rio Grande during the 2020 Vesicular Stomatitis Outbreak Reveals Spatio-Temporal Dynamics of and Viral RNA Detection in Black Flies
Source: Pathogens. 2021 Oct 1;10(10):1264. doi: 10.3390/pathogens10101264 (PMC8541391; doi:10.3390/pathogens10101264)
Supplement: Supplementary file 1 [file pathogens-10-01264-s001.zip]

Archive with 1 entries (1 files):
- pathogens-1338567-supplementary.pdf
